# Supplementary material for: Characterisation of Peste Des Petits Ruminants Disease in Pastoralist Flocks in Ngorongoro District of Northern Tanzania and Bluetongue Virus Co-Infection
Source: Viruses. 2020 Mar 31;12(4):389. doi: 10.3390/v12040389 (PMC7232183; doi:10.3390/v12040389)
Supplement: Supplementary file 1 [file viruses-12-00389-s001.zip]

Archive with 4 entries (3 files):
- SI information/
- SI information/Figure S1.docx
- SI information/S1 Outbreak investigation form.docx
- SI information/Table S1.docx
